# Supplementary material for: Separation and Identification of Antioxidants and Aldose Reductase Inhibitors in Lepechinia meyenii (Walp.) Epling
Source: Plants (Basel). 2021 Dec 15;10(12):2773. doi: 10.3390/plants10122773 (PMC8707451; doi:10.3390/plants10122773)
Supplement: Supplementary file 1 [file plants-10-02773-s001.zip]

Archive with 1 entries (1 files):
- plants-1502366-supplementary.pdf
